# Supplementary material for: Longitudinal changes in Stress Responses, Stressors, and Social Supports among adolescent students: A latent growth curve modeling approach
Source: PCN Rep. 2025 Nov 17;4(4):e70244. doi: 10.1002/pcn5.70244 (PMC12620657; doi:10.1002/pcn5.70244)
Supplement: Supplementary file 1 — Supplementery Table. [file PCN5-4-e70244-s001.xlsx]

## Sheet: Supplementary Table1
Subtable 1. Correlation of each variables
		t１_SR		t2_SR		t3_SR
	t1_ST	0.53		0.42		0.36
	t2_ST			0.56		0.44
	t3_ST					0.62
	t1_SS	-0.35		-0.25		-0.27
	t2_SS			-0.42		-0.38
	t3_SS					-0.44
		t3_DEP		t3_IRR		t3_HEL				t3_DEP		t3_IRR		t3_HEL
ST								SS
	t1_ACA	0.26		0.23		0.32			t1_SSCH	-0.23		-0.24		-0.2
	t2_ACA	0.34		0.33		0.4			t2_SSCH	-0.34		-0.31		-0.32
	t3_ACA	0.48		0.46		0.57			t3_SSCH	-0.4		-0.38		-0.38
	t1_CAR	0.24		0.2		0.29			t1_SFRI	-0.17		-0.18		-0.15
	t2_CAR	0.25		0.17		0.27			t2_SFRI	-0.25		-0.24		-0.26
	t3_CAR	0.41		0.35		0.46			t3_SFRI	-0.32		-0.31		-0.32
	t1_TEA	0.16		0.21		0.15			t1_SHOM	-0.23		-0.24		-0.23
	t2_TEA	0.27		0.3		0.22			t2_SHOM	-0.32		-0.3		-0.31
	t3_TEA	0.31		0.39		0.29			t3_SHOM	-0.38		-0.39		-0.37
	t1_FRI	0.22		0.23		0.22
	t2_FRI	0.3		0.31		0.28
	t3_FRI	0.34		0.4		0.31
SR: stress reactions , ST: stressors , SS:social supports , DEP: depression and anxiety , IRR: irritability , HEL: helplessness , ACA: academic stressors , CAR: career stressors , TEA: storessors related to teachers , FRI: storessors related to friends , SHOM: support at home , SSCH: support from school , SFRI: support from friends All correlation coefficients are statistically significant.

## Sheet: Supplementary Tabele2
Sabtable 2. Fit statistics for latent curve models
model	covariance	Χ2/df	CFI	TLI	RMSEA (95%CI)	SRMR
M1	ACA	1718.582/21	0.985	0.955	0.077(0.052 0.105)	0.048
M2	CAR	1556.909/21	0.969	0.906	0.107(0.082 0.134)	0.065
M3	TEA	1244.998/21	1	1	0.000( 0.000 0.031)	0.011
M4	FRI	1319.626/21	1	1	0.000(0.000 0.022)	0.011
M5	SSCH	1443.884/21	1	1	0.000(0.000 0.049)	0.02
M6	SFRI	1440.850/21	0.995	0.985	0.041(0.004 0.072)	0.033
M7	SHOM	1294.998/21	1	1	0.000( 0.000 0.045)	0.013
ACA: academic stressors , CAR: career stressors , TEA: storessors related to teachers , FRI: storessors related to friends , SHOM: support at home , SSCH: support from school , SFRI: support from friends

## Sheet: Supplementary Tabele3
Sabtable 3. Fit statistics of parallel LGCM with covariates of stressors and social supports
model	covariates	Χ2/df	CFI	TLI	RMSEA (95%CI)	SRMR
M8	ACA SCH	48.9076	0.99	0.971	0.048 (0.029 0.068)	0.038
M9	ACA SFRI	45.836	0.986	0.967	0.049(0.032 0.067)	0.037
M10	ACA HOM	48.6237	0.984	0.963	0.054( 0.037 0.072)	0.043
M11	CAR SCH	45.4266	0.977	0.945	0.064(0.047 0.081)	0.052
M12	CAR SFRI	41.3061	0.976	0.944	0.061(0.045 0.078)	0.049
M13	CAR SHOM	43.7945	0.976	0.944	0.063(0.047 0.080)	0.055
M14	FRI SSCH	42.356	1	1	0.000(0.000 0.026)	0.016
M15	FRI SFRI	39.2192	1	1	0.000( 0.000 0.029)	0.015
M16	FRI SHOM	41.8599	0.996	0.991	0.025(0.000 0.047)	0.025
ACA: academic stressors , CAR: career stressors , TEA: storessors related to teachers , FRI: storessors related to friends , SHOM: support at home , SSCH: support from school , SFRI: support from friends
